# Supplementary material for: The Benefits of Self-Set Goals: Is Ego Depletion Really a Result of Self-Control Failure?
Source: PLoS One. 2016 Jun 9;11(6):e0157009. doi: 10.1371/journal.pone.0157009 (PMC4900619; doi:10.1371/journal.pone.0157009)
Supplement: S1 Dataset — (CSV) [file pone.0157009.s001.csv]

code	cookies1	cookies2	gender	age	iv	cookie1	cookie2	cookie3	cookie4	cookie5	cookie6	cookie7	mc	mdbf_t0_valence	mdbf_t0_energetic	mdbf_t0_calmness	mdbf_t1_valence	mdbf_t1_energetic	mdbf_t1_calmness	mdbf_t2_valence	mdbf_t2_energetic	mdbf_t2_calmness	cookie_quality	cookie_popularity
1	10	4	male	20	depletion condition	3	2	4	5	4	3	1	2.6666667	4.5	4	5	4.5	4	5	5	4	5	3	4.5
2	7	9	female	20	depletion condition	2	2	1	7	2	6	4	2	5.5	4.5	2	6	5	4	6	4.5	5.5	1.6666666	4.5
4	4	8	female	25	control condition	2	2	1	7	6	4	4	1.3333334	3	2	5	4	2.5	4	4	3	4.5	1.6666666	6.5
5	10	8	male	25	control condition	2	3	4	6	4	3	5	1.6666666	4.5	2.5	3	4	3	3.5	3.5	3.5	3	3	5
6	5	5	female	31	control condition	3	3	2	5	3	3	1	1.6666666	3.5	4	4.5	3.5	2	4.5	3.5	2.5	4	2.6666667	4
7	10	15	male	23	control condition	2	1	3	7	3	1	2	1.3333334	5.5	5	5	5	5	5	5	4	5	2	5
12	10	12	female	32	control condition	6	5	5	7	5	5	5	1.6666666	5	3	5	5	3	5	5.5	3	4.5	5.3333335	6
13	15	21	female		control condition	4	4	2	7	6	1	7	1.3333334	3.5	3	3	3	2.5	3	3	2.5	3	3.3333333	6.5
14	20	18	female	22	control condition	2	2	4	2	2	5	4	2	4.5	2	3.5	3.5	2.5	2.5	3	3.5	2.5	2.6666667	2
17	20	34	male	25	depletion condition	6	6	6	4	7	1	1	1	3	5	6	6	1.5	6	5.5	3.5	5.5	6	5.5
18	40	47	male	21	depletion condition	4	5	4	6	5	1	4	2.3333333	3	4.5	3	2.5	4	2	3	4.5	3	4.3333335	5.5
20	30	36	male	23	depletion condition	2	2	4	6	4	1	1	2.6666667	4	1.5	5.5	3	1.5	4	3.5	5	4	2.6666667	5
21	7	10	male	25	depletion condition	2	3	3	5	4	1	1	2.3333333	5.5	4.5	5.5	4.5	4	5.5	5.5	4.5	6	2.6666667	4.5
22	20	28	male	23	control condition	1	1	1	6	4	5	6	1.6666666	5	3	5	5	4.5	5	5.5	5	5	1	5
23	4	4	female		control condition	2	2	3	4	3	5	1	1.3333334	5	2.5	5	5	2.5	6	5	3	6	2.3333333	3.5
24	10	11	female	21	control condition	2	1	5	6	5	6	5	1.6666666	5	3	5	4	3	3	3	3.5	5	2.6666667	5.5
25	40	45	male	24	control condition	2	3	4	6	2	1	1	2.6666667	2.5	2.5	3.5	3	2.5	3	4.5	4	2.5	3	4
26	7	7	female	20	control condition	5	4	5	6	5	2	1	2	5	2.5	5	5	1.5	5	5	2	4.5	4.6666665	5.5
27	5	5	female	20	control condition	2	2	3	7	5	6	1	1.3333334	4.5	4	5.5	3.5	2.5	5	2.5	5	5	2.3333333	6
28	4	8	male	19	control condition	2	2	2	3	3	2	6	1.6666666	3	2.5	4	3	2.5	4	4.5	2.5	3.5	2	3
29	16	23	female	25	depletion condition	2	2	4	6	5	1	1	2	2.5	3	3	3.5	2	3	3	3	4	2.6666667	5.5
30	13	21	female	22	control condition	2	2	2	6	5	7	7	1	3.5	1	3.5	3.5	1	3.5	3.5	3	3.5	2	5.5
32	8	11	female	24	control condition	2	2	6	7	5	5	2	2.3333333	4.5	1.5	5.5	4.5	1	6	5	3.5	6	3.3333333	6
33	20	15	female	21	depletion condition	1	1	1	7	5	1	5	2.3333333	5.5	4.5	5.5	3.5	2	6	5.5	3.5	5	1	6
35	10	13	female	27	depletion condition	3	2	2	6	4	4	5	2.3333333	5	4.5	5	4.5	4.5	4.5	5	4.5	5	2.3333333	5
36	24	21	female	21	depletion condition	2	1	1	6	5	1	1	1	3	3.5	2.5	3	3	3	3.5	3	4	1.3333334	5.5
37	5	8	female	28	depletion condition	4	2	3	3	2	4	6	1.6666666	3	2.5	2.5	2.5	2.5	2.5	3	2.5	3	3	2.5
38	3	4	male	21	control condition	4	5	5	5	3	2	1	1	6	5	5.5	6	5	5.5	5.5	5	6	4.6666665	4
39	2	4	female	22	depletion condition	2	2	3	6	5	5	6	1.3333334	3.5	1.5	3	3	2	3	4	3	3	2.3333333	5.5
41	6	12	male	23	control condition	1	2	2	6	2	6	1	1.3333334	4.5	4.5	5	4	4	5.5	4.5	5	6	1.6666666	4
43	25	35	male	21	control condition	2	2	1	5	3	1	1	2	3	4	1.5	3.5	2	5	5	2.5	5	1.6666666	4
44	3	3	male	23	control condition	2	2	3	2	2	4	1	1.3333334	4	4.5	4.5	2.5	2	3.5	5	4	5	2.3333333	2
45	5	5	female	24	depletion condition	1	2	3	7	5	2	1	1.6666666	5	3	5	4.5	3	4.5	5	4.5	5	2	6
46	8	13	female	22	control condition	3	3	4	3	2	6	6	1.6666666	2.5	1.5	4	2.5	1.5	2.5	4	3.5	3	3.3333333	2.5
47	10	20	male	23	depletion condition	3	2	3	4	2	1	7	2.6666667	3	4.5	4.5	4	4.5	4	3	4.5	3	2.6666667	3
48	5	10	male	29	depletion condition	3	3	5	5	2	3	1	1.6666666	3.5	3	3	3.5	2.5	3.5	3	2.5	5	3.6666667	3.5
49	5	10	female	22	depletion condition	2	2	1	7	4	1	7	2.6666667	5	2.5	6	4	2	3	5	3	5	1.6666666	5.5
50	6	12	female	25	depletion condition	2	4	4	7	4	5	7	2	3.5	3	2	3	2.5	2.5	4	3.5	3	3.3333333	5.5
51	5	8	male	24	control condition	3	2	4	3	2	4	5	3.3333333	4	3	4	4	1.5	4	4	3	3	3	2.5
52	4	8	female	23	control condition	4	3	5	5	4	4	5	3	2.5	2	2	2.5	1	2.5	3	2.5	2.5	4	4.5
53	6	8	female	21	depletion condition	2	2	2	4	4	6	2	1.6666666	5	6	5	3.5	4	4	4.5	4.5	3.5	2	4
54	5	0	female	22	control condition	2	3	3	5	4	5	1	1.3333334	2.5	2	2	2.5	2	2.5	3	2	2.5	2.6666667	4.5
55	8	16	female		depletion condition	2	3	4	5	3	1	2	2.6666667	2.5	1.5	2	3	2.5	2	3	2.5	3	3	4
60	10	12	female	22	depletion condition	1	1	2	7	2	1	1	2	3	3	2	6	6	4.5	6	6	6	1.3333334	4.5
61	8	10	female	20	control condition	4	5	2	4	3	3	2	3.3333333	2.5	1.5	2.5	2	1	2.5	3	4	3.5	3.6666667	3.5
62	3	5	male	22	depletion condition	3	2	2	3	2	2	5	1.3333334	3	2	3	3	1.5	3.5	4	4	3	2.3333333	2.5
63	10	13	female	27	control condition	1	2	3	7	3	1	4	1.6666666	5	5	5	2	4	3.5	4.5	4	4.5	2	5
64	10	10	female	21	depletion condition	1	1	4	7	3	4	2	1.3333334	3.5	1	6	4	0	6	4.5	5	4	2	5
65	5	8	female	25	control condition	2	1	2	6	4	5	6	1.6666666	3.5	2	3.5	3	2.5	3.5	4	3	4	1.6666666	5
66	8	9	female	25	control condition	2	2	3	7	7	1	1	1.3333334	3	4.5	2	3.5	3.5	3	4.5	4	4	2.3333333	7
67	5	7	female	28	depletion condition	2	2	2	1	1	5	5	2	3	3	2.5	4	4	3.5	4.5	3	4	2	1
68	5	6	female	23	depletion condition	5	5	4	5	4	5	6	1.6666666	5	5.5	5.5	5	4.5	5	5	5	3	4.6666665	4.5
69	4	6	male	24	depletion condition	2	2	3	5	3	5	2	3	4.5	4.5	3.5	3.5	3.5	3.5	2.5	4	4	2.3333333	4
70	5	10	female	18	control condition	2	1	3	7	5	1	1	1.3333334	4.5	4	4.5	5	4	4	5	4	4.5	2	6
71	13	12	male	31	depletion condition	2	3	2	5	2	1	2	1.3333334	4	4.5	4	3	2.5	3.5	3	3	3	2.3333333	3.5
72	5	5	male	21	depletion condition	2	2	4	5	3	1	1	1.3333334	6	5	5	6	5	5	5.5	5	5	2.6666667	4
73	8	9	female	25	depletion condition	2	2	2	6	5	6	5	1.6666666	4.5	3.5	5	5	2.5	4.5	4	3	5	2	5.5
74	46	23	male	33	control condition	2	2	3	6	4	5	1	1	2.5	1.5	4.5	3.5	2	4.5	5	2.5	3.5	2.3333333	5
75	5	10	female	25	depletion condition	2	2	3	4	2	2	7	2	2	3	1	2	2	2	2.5	3	2	2.3333333	3
76	8	4	female	23	control condition	3	5	3	5	3	1	1	1.3333334	3	2.5	2.5	2.5	1.5	2.5	3.5	2	3	3.6666667	4
77	3	6	female	20	control condition	2	2	4	7	4	3	6	1	2.5	1	2.5	2.5	1	2.5	2.5	1	2.5	2.6666667	5.5
78	10	5	male	22	control condition	3	4	3	3	2	3	1	2.3333333	2.5	1.5	4	3	3	2	4	4	3.5	3.3333333	2.5
80	3	4	female	26	depletion condition	1	2	1	7	5	1	5	1.3333334	3	3	5.5	4	1.5	5	5.5	2.5	4.5	1.3333334	6
83	5	6	female	21	depletion condition	2	3	3	5	3	6	6	2.6666667	4	4	4	4	1.5	4.5	3	4	4	2.6666667	4
85	17	22	male	23	control condition	2	2	3	6	4	1	2	2	3	2.5	4	3.5	1	3	3	3.5	4.5	2.3333333	5
86	20	31	male	20	control condition	2	2	3	7	5	4	1	1.6666666	4.5	4.5	3	4.5	4	4.5	5	4.5	4.5	2.3333333	6
87	20	21	female	24	control condition	1	1	3	7	4	3	1	1.3333334	5.5	6	6	3	5	6	3	5.5	6	1.6666666	5.5
88	6	8	male	23	depletion condition	2	1	2	6	5	6	6	1.3333334	5	4	5	4.5	4	5	5	4.5	5	1.6666666	5.5
89	2	4	female	31	depletion condition	3	2	1	7	4	1	3	3	6	2.5	6	3	2.5	6	6	2.5	4.5	2	5.5
90	40	35	male	22	control condition	5	4	4	6	3	3	2	2	3	3	5	2.5	1	5	5	5	5.5	4.3333335	4.5
91	15	21	female	23	depletion condition	6	6	6	7	7	4	6	2	5	.5	5.5	3	0	5	3	3.5	5	6	7
92	10	15	male	23	depletion condition	2	2	3	4	4	3	5	2	5.5	5.5	6	5.5	4.5	6	6	6	6	2.3333333	4
93	15	14	female	21	depletion condition	5	6	3	7	3	4	2	3	5.5	5	5.5	6	3	5.5	5.5	4.5	4.5	4.6666665	5
94	5	5	female	24	depletion condition	1	1	2	5	4	7	1	2.3333333	3	3	3	4.5	4.5	3	5	5	3.5	1.3333334	4.5
95	37	23	male	27	control condition	1	3	2	7	5	1	7	1.3333334	5.5	4.5	5.5	5.5	3	6	6	5	5	2	6
96	20	21	female	23	control condition	1	2	2	7	5	1	5	1.3333334	5	3.5	4	5.5	5	5	4.5	5	5	1.6666666	6
97	20	13	male	24	control condition	2	1	2	7	5	3	2	1.3333334	4.5	1	6	2.5	0	5.5	5.5	3.5	4.5	1.6666666	6
99	5	6	female		depletion condition	2	1	4	5	2	4	4	1.6666666	5	4.5	5	4.5	4.5	5	5	4.5	5	2.3333333	3.5
100	3	6	male	21	control condition	1	3	2	6	4	3	5	1.6666666	5	4.5	5	4	4	4	5	4	4	2	5
101	5	5	female	21	control condition	3	2	5	6	3	6	2	1.3333334	2	.5	3	2.5	1.5	3	3	4	4	3.3333333	4.5
102	3	6	female	22	depletion condition	2	2	3	6	5	1	4	1	4.5	4.5	3.5	4	4	4	3.5	4	4	2.3333333	5.5
103	3	4	female	21	control condition	3	4	4	4	4	1	2	1.3333334	4	3.5	3	4	3.5	3.5	4	3.5	3	3.6666667	4
104	8	11	female	20	depletion condition	3	2	4	6	4	5	6	2	3.5	3.5	2.5	3.5	3.5	2	4	3	3	3	5
106	5	3	male	22	depletion condition	2	3	5	5	3	6	1	1.6666666	3	4	4.5	3.5	3.5	2.5	4	4.5	3.5	3.3333333	4
107	3	6	female	31	depletion condition	1	1	1	7	4	5	3	1.6666666	3	2	2	3	2	2	3	2	2	1	5.5
108	8	9	female	25	control condition	2	2	3	6	4	7	2	1.6666666	5	5	5	3	3	4.5	5	4	3.5	2.3333333	5
109	10	6	female	24	depletion condition	3	3	3	7	5	2	1	1.6666666	6	5.5	5.5	6	5	5	5.5	6	5	3	6
110	2	3	female	27	depletion condition	4	2	4	3	2	6	1	1.6666666	2	1.5	2	3.5	3.5	2	3	4	2	3.3333333	2.5
111	10	7	male	19	control condition	1	2	3	5	2	6	1	1.6666666	3.5	5	3.5	3.5	4	4	5	4.5	5	2	3.5
112	7	5	female	22	depletion condition	5	5	3	5	4	3	2	2.3333333	5.5	5.5	4.5	5	5	3.5	3	5	4	4.3333335	4.5
113	2	2	female	22	depletion condition	4	3	3	3	2	7	1	2.3333333	3	3	1.5	2	1.5	2	3	2	2	3.3333333	2.5
114	20	12	female	26	control condition	3	3	4	4	3	5	4	1	3	2	5	2.5	2	3	3	2	3	3.3333333	3.5
115	9	6	female		control condition	2	2	3	6	4	2	2	1.6666666	5	3.5	4	4	2.5	4	4	3.5	3	2.3333333	5
117	2	1	female	20	control condition	4	3	5	1	2	7	1	1	2.5	5	2	4	3.5	2.5	4	5	5	4	1.5
118	3	2	female	24	depletion condition	2	2	2	6	5	2	1	1	3	4	5	5.5	4	5	3	4	5	2	5.5
119	10	10	female	23	depletion condition	1	2	2	5	4	2	5	2.3333333	3.5	1	2.5	3.5	1.5	4.5	4.5	3.5	3.5	1.6666666	4.5
120	5	10	female	23	control condition	2	3	4	5	5	4	6	1.6666666	1.5	1.5	3	2	1	3	2.5	4	3.5	3	5
121	11	15	male	26	depletion condition	5	5	5	5	4	2	5	2	4	4.5	5	4.5	4.5	5	4.5	4.5	4	5	4.5
123	12	15	male	24	control condition	2	2	3	4	2	2	2	1	5	5	5	5	5	5	5	5	5	2.3333333	3
124	10	5	female	26	control condition	2	2	4	7	5	7	1	1.6666666	4	2	4	3	3	4	5	4.5	3	2.6666667	6
125	30	40	female	23	depletion condition	1	1	2	7	4	1	1	1.3333334	4	1.5	2	4	2	4	4.5	3	3.5	1.3333334	5.5
126	5	10	female	24	control condition	5	4	2	7	5	2	5	2.3333333	5	4.5	5	5	4	4.5	5	5.5	5	3.6666667	6
127	4	4	female	24	control condition	1	2	3	7	4	7	1	1.3333334	5	2	3	5	2	4	5	3	5	2	5.5
128	25	24	female	22	control condition	6	4	5	7	3	1	5	1	1	1	.5	1.5	1	.5	3.5	3.5	3	5	5
129	5	4	male	21	control condition	2	3	2	6	4	3	1	1	5	3.5	5.5	5	3.5	5	5	3	5	2.3333333	5
130	10	8	female	25	depletion condition	2	3	3	7	4	4	3	2.6666667	3.5	2	4	3	2.5	3.5	4	3.5	4	2.6666667	5.5
131	65	37	male	28	control condition	3	3	5	5	4	1	2	2	3.5	3	3.5	3.5	2.5	4	3.5	4	4	3.6666667	4.5
132	10	7	female	22	depletion condition	2	3	4	6	2	2	1	1.6666666	3	2	2.5	2	2	2.5	3.5	2.5	3.5	3	4
134	5	6	female	25	depletion condition	2	2	4	7	5	2	5	3	3	3.5	3	5	3	3	5	3	3.5	2.6666667	6
135	20	21	female	24	control condition								1.3333334	4.5	4	4	4.5	4	4
137	5	5	female		control condition	3	2	4	4	4	3	3	3	5	4.5	4	4	2.5	3.5	5	4	3.5	3	4
139	2	4	female	22	control condition	2	3	5	7	5	5	6	2.6666667	5	4.5	5	4	4	4	5	4	3.5	3.3333333	6
140	24	12	male	23	control condition	3	2	5	6	6	1	7	1.3333334	5.5	4.5	6	6	4	5.5	6	5	5.5	3.3333333	6
141	8	5	female	26	depletion condition	2	3	4	5	4	1	1	2	4	4	2.5	3.5	4	3.5	4.5	4.5	4	3	4.5
143	10	23	male	22	depletion condition	2	1	3	6	6	2	1	2.3333333	5	4	5	2	2	5	6	5	5.5	2	6
144	15	13	female	22	depletion condition	2	3	2	6	3	5	1	2.3333333	4	4	3	3.5	3	3	3	3	4	2.3333333	4.5
145	12	13	female	23	control condition	3	2	3	6	4	5	1	1.6666666	3	3	3	3	2	4	3	3.5	4	2.6666667	5
146	40	30	female	27	control condition	2	2	4	7	4	3	6	2.3333333	4	4	3.5	3	1.5	3	3.5	3.5	3	2.6666667	5.5
147	10	12	female	25	depletion condition	2	4	4	7	5	2	5	2.3333333	3.5	3	5	3.5	3.5	2.5	3.5	5.5	4.5	3.3333333	6
1001	1	2	male	40	depletion condition	2	2	4	5	4	5	2	2	5	5	5	5	5	5	5	5	5	2.6666667	4.5
1002	0	1	male	37	depletion condition	5	3	3	1	1	1	1	3.6666667	4	4	4.5	3.5	3	2	4	3.5	4	3.6666667	1
1003	10	7	male	22	depletion condition	3	3	3	2	2	7	1	4.3333335	2.5	2.5	1.5	3	1.5	2.5	3	3	3	3	2
1004	3	4	male	23	control condition	2	3	3	6	4	2	7	2	5	1	4	4	.5	3.5	3.5	1.5	5	2.6666667	5
1005	20	30	male	25	depletion condition	2	1	3	6	4	2	6	2.6666667	5	4.5	5	5	4.5	4	5	4.5	5	2	5
1006	10	20	male	24	control condition	1	1	2	7	5	4	7	2.3333333	3	5.5	5	3.5	3.5	4	3	5.5	6	1.3333334	6
1007	10	21	male	21	depletion condition	2	3	2	7	3	4	3	1.6666666	3	1	3	3	1	3	4	1.5	3	2.3333333	5
1008	15	28	male	27	depletion condition	2	3	2	3	2	6	2	4.3333335	2.5	2	2	3	2	2	3	2	2	2.3333333	2.5
1009	12	14	male	28	control condition	2	1	2	6	3	2	3	1.3333334	5	5.5	4.5	4.5	5	4	4.5	4.5	5	1.6666666	4.5
