# Supplementary material for: The Benefits of Self-Set Goals: Is Ego Depletion Really a Result of Self-Control Failure?
Source: PLoS One. 2016 Jun 9;11(6):e0157009. doi: 10.1371/journal.pone.0157009 (PMC4900619; doi:10.1371/journal.pone.0157009)
Supplement: S2 Dataset — (CSV) [file pone.0157009.s002.csv]

subjectid	gender	age	iv_depletion	iv_motivation	goal	goal_centered	Stroop_latencyincongruent_part1	Stroop_latencyincongruent_part2	Stroop_stroopeffect_part1	Stroop_stroopeffect_part2	Stroop_errors_part1	Stroop_errors_part2	mdbf_t0_valence	mdbf_t0_energetic	mdbf_t0_calmness	mdbf_t1_valence	mdbf_t1_energetic	mdbf_t1_calmness	mdbf_t2_valence	mdbf_t2_energetic	mdbf_t2_calmness	mc1_taskdifficulty	mc2_taskdifficulty
1	female	22	1	0	3	1.84	402.50653	436.2395	1.9182955	83.239502	4	6	5	5.5	4	2.5	4	1	2.5	3.5	2	6	6
2	male	24	0	0	0	-1.16	466.99765	417.18192	-22.897087	-16.095863	0	1	5.5	3	5.5	5	3.5	5	4	3	3	2	4
3	female	20	1	1	0	-1.16	431.90305	424.68423	-41.784454	73.01757	8	6	4	2	3	4	4	3	4	4.5	3	2.5	4
4	female	19	1	0	2	.83999997	488.06595	428.04031	81.065948	43.262535	6	1	2	3	1.5	3	4	2	2	3	2	4.5	3.5
5	male	21	1	1	3	1.84	376.35687	360.03705	34.156872	21.103716	4	3	6	4	5.5	5	4	3.5	3.5	5	2.5	4	5
6	female	19	0	1	2	.83999997	547.94214	423.25491	6.2498312	-2.2450867	9	3	5	1.5	4	3	2	2.5	4	.5	3.5	4.5	5
7	female	19	0	0	1	-.16	578.224	481.66666	-37.998222	41.777767	5	0	4	3	1	4.5	3	2.5	4	3	2.5	2.5	2.5
8	female	22	0	1	0	-1.16	452.20847	409.34122	3.7640212	40.576511	3	5	2	2	1	2	2	1	2	2	1	3.5	4.5
9	female	19	0	0	1	-.16	398.29028	365.91177	43.132389	-26.588226	3	2	3	4	4.5	5	3	5	4	2.5	5	2.5	5
10	male	27	1	0	0	-1.16	458.17603	392.10458	-18.101753	30.222231	4	2	4	1	3.5	3	2	3	3	2.5	3	6	4
11	female	26	0	0	0	-1.16	440.76297	397.2037	41.868233	29.75926	1	0	2.5	4.5	3	3	3.5	2	2	3	2	3	5.5
12	female	18	1	1	3	1.84	448.11697	396.55093	-62.04092	29.828712	0	1	1.5	3	2	2	2	1.5	2	3.5	2	4	4
13	female	21	0	0	1	-.16	400.10437	423.41898	19.10437	19.418976	5	3	4.5	4.5	3.5	4	4	5	3	3	4.5	3.5	4.5
14	female	24	1	1	3	1.84	526.83551	511.47391	22.14801	36.297436	15	8	3	2	1.5	2.5	3	1.5	2	3	3	5	5
15	female	19	0	1	0	-1.16	437.35822	411.15686	63.191547	40.490192	2	2	2	2	2.5	2	2	2	2	2	2	2	4
16	female	19	1	0	1	-.16	583.42535	513.75275	130.68851	51.877747	3	4	5	4.5	4.5	5	4	5	5	4.5	5	6	5
17	female	20	0	0	2	.83999997	381.72223	377.70914	17.722229	48.65358	5	2	4	2	2	3.5	2.5	4	3	1.5	2	4	4
18	female	23	1	0	2	.83999997	591.48938	576.15576	106.43056	68.391052	3	3	5.5	4.5	6	5.5	5	6	5.5	5	6	3.5	3.5
19	female	19	1	1	1	-.16	482.44836	489.48148	60.395733	5.3638287	2	1	4	2.5	4.5	3	3	2.5	3.5	3	3	5	3.5
20	female	19	1	1	1	-.16	721.37231	596.07513	145.89864	67.40847	2	1	4	3.5	4.5	4	4.5	4	5	5	2.5	5	5
21	female	22	0	1	0	-1.16	444.94153	413.11111	15.719306	41.777782	1	0	4	2.5	4.5	4	4	4	4	4	3.5	3	5
22	female	22	1	0	1	-.16	584.67041	425.3573	69.729233	7.9128551	4	1	5.5	4	5.5	5	4.5	5	6	4.5	5.5	4.5	3
23	female	21	0	0	0	-1.16	403.62405	394.98148	39.682877	17.31481	4	0	2	2.5	2.5	2.5	2.5	3	3	2.5	3	1.5	3.5
24	female	45	0	0	2	.83999997	713.71484	506.7963	121.04818	46.851852	5	0	4	4.5	3.5	4	4.5	4	4	4	4	1	2
25	female	50	0	1	0	-1.16	478.95087	483.35184	-53.680714	70.851837	0	0	2.5	1.5	2.5	1.5	.5	.5	3	1.5	2	6	3
26	male	19	1	1	1	-.16	469.59348	473.12567	-134.6843	40.90345	2	3	3	1.5	4.5	4	2.5	4.5	3	2	4	3	3
27	female	19	1	0	1	-.16	530.33386	518.25928	15.400529	55.494572	6	1	6	3	5	3	2.5	5	3	2.5	5	2	5
28	female	19	1	1	2	.83999997	479.85504	488.30609	28.012936	16.917202	2	1	5.5	2.5	5	5.5	4	4	5	3	4	4	3
29	male	20	1	0	0	-1.16	373.81079	347.54398	56.987263	32.77927	3	3	3	3.5	4.5	3	4	2.5	4.5	3	4	5.5	2.5
30	female	18	1	1	1	-.16	426.79584	409.51852	-6.0791626	-20.870365	6	0	1.5	1	3	1.5	2	3	1	1.5	2.5	4	3
31	female	20	0	1	-1	-2.1600001	636.2807	505.48474	23.868937	88.040298	2	1	4.5	2.5	3.5	3.5	3.5	3	2.5	3	3	3.5	4.5
32	female	21	0	0	3	1.84	587.78357	542.01849	-25.584852	28.962938	2	0	6	5.5	5.5	6	5	5	6	5	5.5	3	2.5
33	female	20	0	1	0	-1.16	442.00467	471.71991	-22.524742	7.4976873	2	2	5	4	5	4	3.5	5.5	4	3	5.5	4	3.5
34	female	26	0	1	2	.83999997	394.64337	407.43246	25.011793	13.432465	2	1	.5	2	2.5	.5	1.5	2.5	.5	1	2	3	5.5
35	female	20	1	0	1	-.16	583.9259	412.87964	92.703682	53.212971	2	2	3	2	3	3.5	2.5	2.5	3.5	3	3	4	4.5
36	female	19	1	0	2	.83999997	422.97543	486.34424	-30.857901	95.461884	1	3	2.5	2.5	3	2	2.5	3	3	2.5	3.5	4	2
37	female	22	0	0	0	-1.16	492.71298	586.20166	-81.076492	123.26416	5	5	2.5	3	4	2.5	3	2	2.5	3.5	3	2.5	5
38	female	20	1	0	1	-.16	412.15555	376.8562	56.418705	22.032671	4	2	4.5	4	4	3.5	4	3.5	5	4	3	3.5	4.5
39	female	21	0	0	3	1.84	517.08789	378.71851	12.275391	6.3185058	9	7	2	4.5	4	3.5	4.5	4.5	4	4.5	4.5	3.5	4
40	female	20	0	1	1	-.16	424.147	432.01874	26.897003	15.296515	7	4	4.5	4.5	4.5	4	4	5	3.5	3.5	3	4	3
41	female	19	1	0	3	1.84	530.09979	560.8537	-38.775208	27.478699	9	7	4.5	2	3	4	2.5	3	4	2.5	3	3	3
42	female	30	1	0	2	.83999997	471.26666	434.0817	-86.566673	38.456696	1	3	4	3.5	4.5	4	4	4	4	4.5	4.5	3	1
43	female	28	1	1	1	-.16	442.78955	443.98148	7.4737611	35.157948	4	1	4	3	3.5	2.5	3.5	4	3	3.5	5	4	2
44	female	22	1	0	2	.83999997	433.07883	417.68628	17.447248	43.464058	2	1	3	2	3.5	3	2	3	3	2	3	5	3
45	male	27	0	1	1	-.16	547.41052	441.87036	-41.311699	11.870361	1	1	3	2	3.5	3	2	3	3	2	3	5	5
46	female	22	1	1	1	-.16	380.44696	368.04343	-.1085951	-19.845463	9	5	3	3	2.5	3.5	4	3.5	3	4	2.5	4	5
47	female	27	0	0	-1	-2.1600001	415.38937	406.66257	9.1540794	46.440346	4	3	5	3	2.5	4	3	4.5	5	4	5	1	3.5
48	female	21	1	1	3	1.84	428.01404	409.57843	76.803513	-1.4771254	0	2	4.5	4.5	5	3.5	5	1	1.5	3.5	1.5	5.5	6
49	female	26	0	0	0	-1.16	553.89941	538.09259	92.524414	16.370369	3	0	4	4.5	4.5	4	2.5	2.5	5.5	3.5	5	5.5	1
50	female	18	1	0	0	-1.16	414.2037	383.90524	17.733116	7.7941318	3	1	5	3.5	4	4.5	3.5	5	5	3.5	4	3.5	3.5
51	female	21	0	1	3	1.84	464.88889	378.24182	3.3594737	39.771233	15	2	5	5	3.5	5	5	3.5	4	4	3	3.5	4.5
52	female	20	0	0	0	-1.16	418.77829	389.40851	51.041447	42.575176	1	1	2	1.5	2	3	3.5	3	4	3	2.5	3.5	5.5
53	female	19	1	0	2	.83999997	428.80017	466.65903	33.300171	78.070793	1	3	3	2	4	3	2	3	3	2	4	4.5	4
54	female	28	1	1	0	-1.16	489.47168	462.72375	-83.306099	-91.805656	2	5	3.5	3.5	6	6	5	6	4.5	5	6	3	3
55	female	19	1	0	0	-1.16	514.39685	427.2037	28.161556	48.615471	6	3	4	1.5	4	4	3	4	4	2.5	4	3	3
57	female	27	1	0	1	-.16	502.6926	525.2157	27.633774	56.862759	2	2	.5	.5	3	2.5	4.5	1	3.5	4.5	0	6	4.5
58	female	22	0	1	2	.83999997	484.84912	483.5011	65.793564	46.056656	1	1	4.5	4.5	2.5	4	4	2.5	4	3	3	4	5.5
59	female	20	1	1	2	.83999997	540.98553	445.45947	92.162003	44.51503	5	4	3	2	2	4	4	4	3.5	4	3.5	3.5	4
60	female	20	0	0	1	-.16	537.6311	454.52942	-53.474159	-3.6928034	1	3	2.5	3	2	2.5	3	3	2	2	2	3	5
61	female	20	1	0	3	1.84	539.05066	546.93683	-62.30228	65.15905	6	1	3	2	2.5	2.5	3	3	3	3	3	3.5	3
62	female	20	0	1	0	-1.16	442.73492	428.75925	17.471766	51.037025	1	0	5	5	4.5	5	5	5	5	5	5	2.5	4.5
63	female	21	1	0	1	-.16	434.43491	402.33334	55.540169	28.055565	2	0	5.5	5	6	5.5	4	6	5.5	5	6	4	2
64	female	20	0	1	0	-1.16	437.02563	480.68613	-17.41881	32.215538	7	4	4	3.5	4	4	3.5	3	3	2	3	2.5	4.5
65	female	20	0	0	2	.83999997	459.03903	450.5	53.196926	63.088234	3	3	4.5	3.5	4	5	4	4.5	3	4	4.5	1	4.5
66	female	23	0	1	3	1.84	432.77869	364.66788	-11.554646	-11.165456	4	3	5	5	5.5	3	3	4	3	4.5	4	6.5	5.5
67	female	20	0	1	3	1.84	492.82117	376.55991	8.821167	.22657268	3	0	3.5	5.5	3.5	3	2.5	3.5	4.5	3.5	4	5	4
68	female	30	1	0	0	-1.16	547.19946	485.05554	-44.379486	24.666653	2	0	5	5	2.5	4	3.5	4.5	4	3	4.5	3	3.5
70	female	18	0	1	0	-1.16	533.08679	408.03705	-98.439522	-38.851841	1	0	2.5	2	3	3	2	3	3	2	3	3	3
71	female	27	1	1	3	1.84	516.00421	493.35162	47.254211	42.586918	12	6	5.5	4	6	5.5	3.5	5	3.5	3.5	5	4	5.5
73	female	20	0	0	1	-.16	449.25778	434.2037	22.198959	23.203705	3	0	2	0	4.5	4	1.5	3	3	1	4	1	4
74	male	23	0	1	1	-.16	508.67017	555.92554	43.143848	34.690243	0	4	2	2	2.5	2	2	2.5	2	2	2	2	5
75	female	43	1	1	2	.83999997	537.59259	468.22003	-15.230939	44.032532	3	3	2.5	1.5	2.5	2.5	1	2.5	3	2	3	5.5	4.5
76	female	53	1	1	1	-.16	629.11334	564.74768	-43.108879	11.025458	4	2	3.5	1.5	3.5	3.5	2	3	3.5	2	3.5	4.5	4.5
77	female	20	1	1	2	.83999997	415.50754	424.81046	33.721825	67.457512	12	6	4.5	3.5	5	4.5	4	5.5	3	4	5.5	6	5
78	female	20	1	0	1	-.16	579	543.11108	25.733334	-18.833361	7	0	1.5	2.5	2	2	1.5	2	2	3	2	5.5	5
79	female	20	0	0	1	-.16	783.60852	510.2424	-4.3914795	125.94828	20	7	2.5	3	2.5	3	1.5	2.5	2.5	2	2.5	4	4.5
80	female	18	1	1	2	.83999997	495.91644	444.81482	-30.139112	22.314819	2	0	2.5	3.5	3.5	3	3	3.5	3.5	2	3.5	3	2.5
81	female	22	0	0	3	1.84	547.65125	534.62854	43.463745	.072984487	7	1	5	4.5	5.5	5.5	4.5	5	5.5	5	5	1	1
82	female	24	1	1	0	-1.16	412.84445	384.68518	70.288895	42.449886	1	2	4	4.5	3.5	3	4	2.5	3	4	3	4.5	5
83	female	19	0	0	1	-.16	364.18866	355.58212	-62.211342	16.526567	5	4	5.5	4.5	4	5.5	4.5	5	4.5	4.5	4	2.5	5
84	male	22	0	0	0	-1.16	578.07721	461.13507	-29.133316	8.3017378	0	1	2	1.5	2.5	2	1	2.5	3	3	3	5	4.5
85	female	24	0	0	1	-.16	471.88272	474.28186	58.470955	34.78186	3	4	5	2	4	5	2	5	5	3	4.5	2	4
86	female	32	1	0	1	-.16	538.26666	441.13617	7.108768	18.74728	1	2	5	5	4	4.5	5	4	5	5.5	5	2	1.5
87	male	39	0	0	0	-1.16	460.24094	464.25244	30.407602	52.141331	1	5	3	3	3	2	3	2.5	3	2.5	3	6	5
88	female	20	0	1	1	-.16	402.24136	438.27341	-68.582169	14.096936	6	2	4	4.5	4	3.5	4	4	3.5	3	2.5	5.5	6
90	male	21	0	1	-1	-2.1600001	433.6889	410.44907	46.411125	.76156616	2	4	2	1	5	2	1.5	4	2.5	1	3.5	4	5
91	female	20	0	0	0	-1.16	419.03159	403.73749	48.400005	34.015266	0	1	2.5	1	3	2.5	2	3	2.5	3.5	3.5	3	3.5
93	male	27	0	1	-2	-3.1600001	412.27008	499.20712	30.112186	111.14462	3	9	2.5	1.5	2.5	3	1.5	2	2	1.5	2	4.5	4.5
94	female	19	1	0	1	-.16	459.29102	445.7952	53.846573	21.517418	3	2	4.5	2.5	4.5	4.5	3	4	4	3	4	5	5
95	female	20	0	1	3	1.84	451.14584	465.45642	71.479179	55.123089	4	1	1.5	3	2	1.5	3	3	1.5	3	2.5	2	4.5
96	female	19	1	1	2	.83999997	495.10526	502.31482	8.4385881	49.481487	1	0	4.5	4	4	4.5	4	4.5	4.5	3	4.5	3	5
97	female	19	0	0	1	-.16	468.38364	502	56.331005	-16.666666	0	0	5	4.5	4	4.5	5	3	4	4	3	1.5	3.5
98	female	22	0	0	1	-.16	472.72824	359.573	-22.587549	-27.838766	1	2	2.5	1.5	1.5	3	2.5	3	2	2.5	1.5	5	5
99	male	25	1	1	0	-1.16	476.08258	434.96295	-1.472975	57.315891	3	1	2	1	3.5	2	2	3	2	2	2	3	5
100	female	20	1	1	1	-.16	459.01004	486.48148	13.245335	33.925919	4	0	3	3	2	3.5	4	2.5	3.5	4	3	4.5	2.5
101	female	21	0	1	2	.83999997	460.87619	402.37036	-38.846031	39.14814	3	1	3	3.5	2	3	3	2	3	4	3	5	3.5
102	female	21	0	1	2	.83999997	372.40475	355.77777	-10.805772	-13.3987	3	0	5	4	4	4.5	3.5	4	4	2.5	2.5	2.5	5
200	male	22	1	0	1	-.16	408.7117	377.85184	5.290648	63.55772	1	1	4	5.5	5.5	4.5	5	4.5	4.5	4.5	3.5	4	4
201	female	24	1	1	2	.83999997	395.25238	364.03799	77.899437	30.537994	6	3	3	3	5	3	4.5	4	3.5	3	4	3	5
203	female	23	0	1	1	-.16	814.04633	517.73962	93.892479	45.572956	13	2	3	2	2	3	2	3	2	2	2	4	5.5
